# Supplementary material for: Comparative Analysis of Lenvatinib and Hepatic Arterial Infusion Chemotherapy in Unresectable Hepatocellular Carcinoma: A Multi-Center, Propensity Score Study
Source: J Clin Med. 2021 Sep 7;10(18):4045. doi: 10.3390/jcm10184045 (PMC8464794; doi:10.3390/jcm10184045)
Supplement: Supplementary file 1 [file jcm-10-04045-s001.zip]

Archive with 1 entries (1 files):
- jcm-1321395-supplementary.pdf
